# Supplementary material for: Efficacy of Segmentation for Hyperspectral Target Detection
Source: Sensors (Basel). 2025 Jan 6;25(1):272. doi: 10.3390/s25010272 (PMC11723436; doi:10.3390/s25010272)
Supplement: Supplementary file 1 [file sensors-25-00272-s001.zip]

Archive with 1 entries (1 files):
- Important annimations.pptx
